# Supplementary material for: Instrumented Assessment of Gait in Pediatric Cancer Survivors: Identifying Functional Impairments After Oncological Treatment—A Pilot Study
Source: Children (Basel). 2026 Jan 9;13(1):96. doi: 10.3390/children13010096 (PMC12840154; doi:10.3390/children13010096)
Supplement: Supplementary file 1 [file children-13-00096-s001.zip]

Archive with 1 entries (1 files):
- children-3983104-supplementary.pdf
